# Supplementary material for: RNA-Sequencing-Based Transcriptomic Score with Prognostic and Theranostic Values in Multiple Myeloma
Source: J Pers Med. 2021 Sep 30;11(10):988. doi: 10.3390/jpm11100988 (PMC8541503; doi:10.3390/jpm11100988)
Supplement: Supplementary file 1 [file jpm-11-00988-s001.zip]

Archive with 1 entries (1 files):
- jpm-1386901-supplementary.pdf
